# Supplementary material for: Mitoferrin-1 Promotes Proliferation and Abrogates Protein Oxidation via the Glutathione Pathway in Glioblastoma
Source: Antioxidants (Basel). 2023 Feb 1;12(2):349. doi: 10.3390/antiox12020349 (PMC9952016; doi:10.3390/antiox12020349)
Supplement: Supplementary file 1 [file antioxidants-12-00349-s001.zip]

Archive with 1 entries (1 files):
- antioxidants-2195639-supplementary.pdf
